# Supplementary material for: Accelerating process development for 3D printing of new metal alloys
Source: Nat Commun. 2024 Jan 17;15:582. doi: 10.1038/s41467-024-44783-5 (PMC10794417; doi:10.1038/s41467-024-44783-5)
Supplement: Supplementary file 8 — Source Data [file 41467_2024_44783_MOESM8_ESM.xlsx]

## Sheet: Figure 3a
Figure 3a		IN718
			170 W, 1500 mm/s		230 W, 760 mm/s		370 W, 400 mm/s		400 W, 1500 mm/s
		Time (µs)	Max. Intensity	Normalized Max. Intensity	Max. Intensity	Normalized Max. Intensity	Max. Intensity	Normalized Max. Intensity	Max. Intensity	Normalized Max. Intensity
		0	0.999771	0.0085654	0.951919	-0.012013	0.833509	-0.0175488	0.814466	-0.0443888
		18.5185	0.999771	0.0085654	0.9673	0.00336812	0.721691	-0.129367	0.888685	0.0298311
		37.037	0.993912	0.00270593	0.958755	-0.00517693	0.999771	0.148714	0.842786	-0.016068
		55.5556	0.999771	0.0085654	0.973404	0.00947173	0.999771	0.148714	0.877455	0.0186005
		74.0741	0.974868	-0.0163373	0.917006	-0.0469256	0.851087	2.96175e-05	0.863539	0.00468426
		92.5926	0.966323	-0.0248824	0.999771	0.0358393	0.683604	-0.167453	0.863783	0.00492841
		111.111	0.999771	0.0085654	0.962417	-0.00151476	0.740246	-0.110812	0.852308	-0.00654638
		129.63	0.993179	0.0019735	0.959976	-0.00395621	0.937514	0.0864567	0.912367	0.0535131
		148.148	0.985367	-0.00583912	0.974624	0.0106925	0.961929	0.110871	0.831556	-0.0272986
		166.667	0.989517	-0.00168867	0.999771	0.0358393	0.922866	0.0718081	0.8589	4.55184e-05
		185.185	0.983658	-0.00754813	0.961685	-0.0022472	0.77174	-0.0793173	0.865736	0.00688156
		203.704	0.983413	-0.00779227	0.940688	-0.0232436	0.793225	-0.0578326	0.874037	0.0151825
		222.222	0.982193	-0.009013	0.993912	0.0299799	0.901625	0.0505675	0.888685	0.0298311
		240.741	0.992935	0.00172936	0.98024	0.0163078	0.761242	-0.0898155	0.867933	0.00907886
		259.259	0.961196	-0.0300094	0.932631	-0.0313004	0.887221	0.036163	0.840833	-0.0180212
		277.778	0.98854	-0.00266524	0.972183	0.00825101	0.999771	0.148714	0.840345	-0.0185095
		296.296	0.981216	-0.00998957	0.930434	-0.0334977	0.717052	-0.134006	0.854017	-0.00483737
		314.815	0.966812	-0.0243941	0.938247	-0.0256851	0.809339	-0.0417191	0.869154	0.0102996
		333.333	0.986587	-0.0046184	0.968765	0.00483299	0.702647	-0.14841	0.87892	0.0200654
		351.852	0.999771	0.0085654	0.96437	0.000438391	0.999771	0.148714	0.855482	-0.0033725

## Sheet: Figure 3b
Figure 3b		Ti-6Al-4V
			150 W, 1500 mm/s		320 W, 1200 mm/s		350 W, 600 mm/s		400 W, 1800 mm/s
		Time (µs)	Max. Intensity	Normalized Max. Intensity	Max. Intensity	Normalized Max. Intensity	Max. Intensity	Normalized Max. Intensity	Max. Intensity	Normalized Max. Intensity
		0	0.847425	0.00516913	0.853285	-0.00656317	0.958022	0.0378978	0.889906	-0.0200809
		18.5185	0.869154	0.026898	0.836683	-0.023165	0.999771	0.0796465	0.904555	-0.00543221
		37.037	0.8589	0.0166439	0.833265	-0.026583	0.751476	-0.168648	0.956802	0.0468147
		55.5556	0.862074	0.0198178	0.846937	-0.0129109	0.936782	0.0166572	0.951675	0.0416876
		74.0741	0.851575	0.00931958	0.866224	0.00637648	0.999771	0.0796465	0.918227	0.00823987
		92.5926	0.844739	0.00248354	0.864515	0.00466747	0.927749	0.00762388	0.884047	-0.0259403
		111.111	0.849622	0.00736642	0.889174	0.029326	0.73463	-0.185494	0.887953	-0.022034
		129.63	0.842298	4.20939e-05	0.876967	0.0171188	0.917983	-0.00214189	0.912612	0.00262455
		148.148	0.872816	0.0305601	0.83888	-0.0209677	0.999771	0.0796465	0.888441	-0.0215457
		166.667	0.866957	0.0247007	0.858167	-0.00168029	0.992447	0.0723221	0.956558	0.0465705
		185.185	0.844984	0.00272768	0.853285	-0.00656317	0.855482	-0.0646428	0.908217	-0.00177005
		203.704	0.846937	0.00468084	0.860365	0.000517012	0.999771	0.0796465	0.933852	0.0238651
		222.222	0.85597	0.0137142	0.858656	-0.001192	0.727306	-0.192819	0.911635	0.00164797
		240.741	0.840833	-0.00142277	0.869154	0.00930621	0.999771	0.0796465	0.894057	-0.0159304
		259.259	0.847181	0.00492498	0.851575	-0.00827219	0.999771	0.0796465	0.890394	-0.0195926
		277.778	0.827161	-0.0150949	0.894057	0.0342089	0.773938	-0.146187	0.865736	-0.0442512
		296.296	0.82594	-0.0163156	0.82887	-0.0309776	0.805676	-0.114448	0.883803	-0.0261845
		314.815	0.827893	-0.0143624	0.863783	0.00393503	0.94728	0.0271554	0.921889	0.011902
		333.333	0.829114	-0.0131417	0.865492	0.00564404	0.706554	-0.213571	0.899184	-0.0108034
		351.852	0.836194	-0.00606151	0.857191	-0.00265686	0.77052	-0.149605	0.9402	0.0302129

## Sheet: Figure 3c
Figure 3c		SS316L
			150 W, 1500 mm/s		200 W, 200 mm/s		250 W, 1000 mm/s		400 W, 2000 mm/s
		Time (µs)	Max. Intensity	Normalized Max. Intensity	Max. Intensity	Normalized Max. Intensity	Max. Intensity	Normalized Max. Intensity	Max. Intensity	Normalized Max. Intensity
		0	0.789807	-0.0158857	0.999771	0.101093	0.999771	0.00565231	0.73463	-0.0322852
		18.5185	0.818372	0.0126792	0.803967	-0.094711	0.999771	0.00565231	0.70045	-0.0664654
		37.037	0.847669	0.0419766	0.999771	0.101093	0.999771	0.00565231	0.836439	0.069523
		55.5556	0.859876	0.0541838	0.999771	0.101093	0.999771	0.00565231	0.871351	0.104436
		74.0741	0.834974	0.029281	0.999771	0.101093	0.946548	-0.0475712	0.810803	0.0438879
		92.5926	0.852308	0.0466153	0.898695	1.7045e-05	0.97438	-0.0197387	0.80177	0.0348545
		111.111	0.866224	0.0605315	0.999771	0.101093	0.999771	0.00565231	0.799084	0.0321689
		129.63	0.847913	0.0422207	0.999771	0.101093	0.999771	0.00565231	0.785901	0.0189851
		148.148	0.830823	0.0251306	0.855238	-0.0434406	0.999771	0.00565231	0.775158	0.00824278
		166.667	0.785412	-0.0202803	0.999771	0.101093	0.980972	-0.0131468	0.785901	0.0189851
		185.185	0.805676	-1.62763e-05	0.999771	0.101093	0.999771	0.00565231	0.723156	-0.04376
		203.704	0.812757	0.00706391	0.964126	0.0654477	0.999771	0.00565231	0.717296	-0.0496194
		222.222	0.792981	-0.0127118	0.999771	0.101093	0.999771	0.00565231	0.711925	-0.0549906
		240.741	0.792004	-0.0136884	0.999771	0.101093	0.999771	0.00565231	0.708995	-0.0579203
		259.259	0.84889	0.0431973	0.769543	-0.129135	0.995865	0.001746	0.77174	0.00482476
		277.778	0.87013	0.0644378	0.886976	-0.0117019	0.988052	-0.00606662	0.863539	0.096623
		296.296	0.863539	0.0578459	0.999771	0.101093	0.999771	0.00565231	0.823255	0.0563392
		314.815	0.799084	-0.00660817	0.999771	0.101093	0.999771	0.00565231	0.765881	-0.00103471
		333.333	0.712902	-0.0927911	0.999771	0.101093	0.999771	0.00565231	0.695567	-0.0713483
		351.852	0.827405	0.0217126	0.999771	0.101093	0.999771	0.00565231	0.714855	-0.0520609
					0.999771	0.101093
					0.670909	-0.22777
					0.710948	-0.18773
					0.999771	0.101093
					0.606699	-0.29198
					0.999771	0.101093
					0.830579	-0.0680992
					0.999771	0.101093
					0.610361	-0.288317
					0.999771	0.101093
					0.935317	0.0366387
					0.999771	0.101093
					0.912367	0.0136891
					0.988785	0.0901063
					0.836194	-0.0624839
					0.999771	0.101093
					0.999771	0.101093
					0.999771	0.101093
					0.866224	-0.0324542
					0.999771	0.101093
					0.999771	0.101093
					0.999771	0.101093
					0.999771	0.101093
					0.999771	0.101093
					0.908705	0.010027
					0.845472	-0.0532064
					0.999771	0.101093
					0.999771	0.101093
					0.990738	0.0920595
					0.999771	0.101093
					0.999771	0.101093
					0.999771	0.101093
					0.999771	0.101093
					0.842542	-0.0561362
					0.870619	-0.0280596
					0.999771	0.101093
					0.89015	-0.00852801
					0.999771	0.101093
					0.887221	-0.0114577
					0.999771	0.101093
					0.655772	-0.242907
					0.895766	-0.00291269
					0.987808	0.0891297
					0.999771	0.101093
					0.732677	-0.166001
					0.683116	-0.215562
					0.875257	-0.0234208
					0.678477	-0.220201
					0.657969	-0.240709
					0.744396	-0.154282
					0.886488	-0.0121902
					0.662852	-0.235826
					0.630869	-0.267809
					0.804211	-0.0944668
					0.975357	0.0766784
					0.915785	0.0171071
					0.999771	0.101093
					0.999771	0.101093
					0.999771	0.101093
					0.931411	0.0327324
					0.76759	-0.131088
					0.808118	-0.0905605
					0.803235	-0.0954434
					0.999771	0.101093
					0.559335	-0.339344
					0.688243	-0.210435
					0.990738	0.0920595
					0.780041	-0.118637
					0.887465	-0.0112136
					0.999771	0.101093
					0.628183	-0.270495
					0.731701	-0.166978
					0.642344	-0.256335
					0.812512	-0.0861659
					0.723888	-0.17479
					0.622812	-0.275866
					0.999771	0.101093
					0.833265	-0.0654136
					0.708263	-0.190416
					0.814466	-0.0842128
					0.968032	0.069354
					0.802991	-0.0956875
					0.916518	0.0178396
					0.999771	0.101093
					0.788342	-0.110336
					0.656016	-0.242662
					0.833265	-0.0654136
					0.755627	-0.143052
					0.835462	-0.0632163
					0.864515	-0.0341632
					0.864759	-0.033919
					0.81886	-0.0798182
					0.999771	0.101093
					0.718029	-0.18065
					0.877211	-0.0214677
					0.97023	0.0715513
					0.849378	-0.0493001
					0.597421	-0.301257
					0.911391	0.0127126
					0.782483	-0.116196
					0.860121	-0.0385578
					0.725353	-0.173325
					0.608164	-0.290515
					0.851087	-0.0475911
					0.785168	-0.11351
					0.813733	-0.0849452
					0.708263	-0.190416
					0.640146	-0.258532
					0.669688	-0.22899
					0.644053	-0.254626
					0.710704	-0.187974
					0.839368	-0.05931
					0.999771	0.101093
					0.521981	-0.376698
					0.74757	-0.151108
					0.675303	-0.223375
					0.725353	-0.173325
					0.56495	-0.333728
					0.720226	-0.178452
					0.81886	-0.0798182
					0.773449	-0.125229
					0.708263	-0.190416
					0.602304	-0.296374
					0.597177	-0.301501
					0.683848	-0.21483
					0.703624	-0.195054
					0.999771	0.101093
					0.52491	-0.373768
					0.425055	-0.473623
					0.671397	-0.227281
					0.820569	-0.0781091
					0.598398	-0.300281
					0.633066	-0.265612
					0.723888	-0.17479
					0.490486	-0.408192
					0.702159	-0.196519
					0.743908	-0.15477
					0.68629	-0.212389
					0.662852	-0.235826
					0.59205	-0.306628
					0.680674	-0.218004
					0.528084	-0.370594
					0.397711	-0.500967
					0.55494	-0.343738
					0.612314	-0.286364
					0.62916	-0.269518
					0.612802	-0.285876
					0.620615	-0.278063
					0.597421	-0.301257
					0.714366	-0.184312
					0.911391	0.0127126
					0.636973	-0.261706
					0.484871	-0.413808
					0.789075	-0.109604
					0.458991	-0.439687
					0.65626	-0.242418
					0.759777	-0.138901
					0.999771	0.101093
					0.823743	-0.0749353
					0.81593	-0.0827479
					0.604013	-0.294665
					0.458503	-0.440175
					0.477546	-0.421132
					0.492927	-0.405751
					0.723644	-0.175034
					0.81178	-0.0868983
					0.89308	-0.00559828
					0.750256	-0.148423
					0.754162	-0.144516
					0.999771	0.101093
					0.999771	0.101093
					0.856458	-0.0422199
					0.884047	-0.0146316
					0.999771	0.101093
					0.924575	0.0258963
					0.868177	-0.030501
					0.999771	0.101093
					0.843763	-0.0549154
					0.77052	-0.128159
					0.999771	0.101093
					0.661875	-0.236803
					0.99733	0.0986514
					0.701915	-0.196763
					0.784924	-0.113754
					0.767102	-0.131577
					0.560067	-0.338611
					0.638926	-0.259753
					0.519051	-0.379627
					0.397711	-0.500967
					0.680674	-0.218004

## Sheet: Figure 3d-f
Figure 3d-f			IN718					Ti-6Al-4V					SS316L
			170 W, 1500 mm/s	230 W, 760 mm/s	370 W, 400 mm/s	400 W, 1500 mm/s		150 W, 1500 mm/s	320 W, 1200 mm/s	350 W, 600 mm/s	400 W, 1800 mm/s		150 W, 1500 mm/s	200 W, 200 mm/s	250 W, 1000 mm/s	400 W, 2000 mm/s
			0.9946	0.993148	0.983539	0.997001		0.997495	0.996579	0.98207	0.996901		0.995618	0.911221	0.98997	0.991714
			0.984652	0.993964	0.985912	0.994857		0.994684	0.995047	0.979931	0.993767		0.994803	0.99524	0.99689	0.990777
			0.994898	0.997308	0.982368	0.996693		0.997554	0.991609	0.971613	0.996825		0.993385	0.992034	0.993693	0.990766
			0.992285	0.995235	0.979768	0.996911		0.996935	0.996074	0.973727	0.995856		0.993474	0.980243	0.994893	0.994006
			0.99465	0.994561	0.991211	0.99693		0.995822	0.995087	0.972388	0.993092		0.993354	0.955994	0.996335	0.992277
			0.988672	0.993849	0.978742	0.993508		0.99697	0.993575	0.967103	0.997174		0.997137	0.988534	0.99644	0.993926
			0.991728	0.995591	0.987922	0.993263		0.995695	0.996063	0.981826	0.991989		0.998332	0.985841	0.989736	0.972711
			0.994534	0.995519	0.986968	0.99669		0.997515	0.993601	0.95905	0.993668		0.997978	0.943185	0.988032	0.990345
			0.997468	0.989987	0.984512	0.995301		0.994377	0.996212	0.966707	0.995271		0.995392	0.951206	0.992203	0.995306
			0.996115	0.986633	0.97419	0.997364		0.997614	0.996682	0.988167	0.994644		0.995849	0.959953	0.995132	0.992759
			0.994912	0.992744	0.982216	0.989767		0.996933	0.997664	0.986445	0.996739		0.996614	0.965815	0.993354	0.989432
			0.996247	0.996572	0.982984	0.995646		0.99617	0.996123	0.963371	0.997153		0.997932	0.98784	0.996566	0.990012
			0.997447	0.985397	0.988305	0.993746		0.996458	0.996861	0.965807	0.99583		0.994777	0.987434	0.996596
			0.995643	0.992024	0.982672	0.99512		0.985274	0.992461	0.986758	0.995802		0.995148	0.992895	0.992973
			0.996367	0.991864	0.981974	0.992676		0.997407	0.997513	0.968036	0.987933		0.997921	0.977696	0.997375
			0.984082	0.99265	0.969773	0.997793		0.994702	0.991402	0.970281	0.993997		0.996046	0.987064	0.993682
			0.996492	0.991002	0.934783	0.998133		0.998091	0.995562	0.967131	0.996048		0.994245	0.980709	0.997498
			0.99652	0.987635	0.952199	0.988886		0.99779	0.995969	0.915844	0.996797		0.988681	0.984359	0.997379
			0.993923	0.992216	0.972973	0.996048		0.99378	0.996928	0.965211	0.994924		0.995442	0.99179	0.98956
			0.995272	0.995849	0.981311	0.994512		0.997345	0.99497	0.957848			0.99809	0.977573	0.989841
			0.994768	0.996518	0.95309	0.992615		0.997712	0.994034	0.977348			0.997789	0.978277	0.99717
			0.996246	0.996056	0.967826	0.996988		0.985431	0.992928	0.979353			0.994935	0.993027	0.996631
			0.991794	0.997906	0.973983	0.991631		0.998272	0.991406	0.980402			0.997308	0.990265	0.996732
			0.984093	0.993533	0.987067	0.995717		0.998487	0.99696	0.970637			0.997581	0.99175	0.995677
			0.994108	0.996594	0.990329	0.997201		0.998282	0.997644	0.978632			0.994403	0.987211	0.996587
			0.99598	0.98445	0.977776	0.996424		0.992227	0.993757	0.969588			0.996627	0.981437	0.990688
			0.996649	0.995638	0.962113	0.996154		0.99798	0.994198	0.936339			0.996698	0.976562	0.995737
			0.993423	0.991907	0.96761	0.997079		0.997933	0.9948	0.971449			0.996797	0.986924	0.995768
			0.996508	0.988469	0.98642	0.990721			0.997821	0.983783			0.995121	0.979633	0.99662
			0.994561	0.992845	0.985951	0.995524			0.995339	0.960703				0.983751	0.997832
			0.995105	0.997425	0.985202	0.997621			0.990696	0.935107				0.986952	0.993675
			0.983112	0.995246	0.987763	0.992877			0.996383	0.953934				0.990723	0.989003
			0.994365	0.996379	0.984631	0.99687			0.995293	0.979719				0.992136	0.997668
			0.993699	0.988333	0.990487	0.988213			0.991811	0.990447				0.987959	0.994994
			0.997172	0.995343	0.987294	0.995668			0.996009	0.943464				0.985935	0.993994
			0.996084	0.99681	0.980921	0.997207			0.996683	0.983748				0.98537	0.994596
			0.995673	0.997085	0.980827	0.996274			0.99311	0.959423				0.989924	0.99497
			0.984225	0.99584	0.989931	0.994926			0.985724	0.97767				0.981539	0.993782
			0.997671	0.996951	0.986844	0.991577			0.990785	0.984184				0.989695	0.995624
			0.994389	0.997572	0.989167	0.990173			0.990251	0.967814				0.992849	0.993362
			0.993359	0.994935	0.990652	0.994641			0.997	0.931015				0.970761	0.989211
			0.993922	0.994639	0.993294	0.991328			0.995781	0.978204				0.983834	0.982842
			0.995422	0.994148	0.991954	0.996155			0.995955	0.94973				0.983469	0.993786
			0.98558	0.996859	0.98708	0.996308			0.995049	0.964001				0.979541	0.995382
			0.997643	0.995565	0.983946	0.995431			0.995072	0.978224				0.980293	0.985108
			0.997066	0.997167	0.991338	0.994522			0.995314	0.986546				0.985191	0.996603
			0.996555	0.996162	0.986361	0.985117			0.996474	0.974265				0.980021	0.993948
				0.996671	0.979176	0.995852			0.990498	0.980957				0.990873	0.989029
				0.995912	0.98569				0.994117	0.985876				0.980376	0.994169
				0.997539	0.980247				0.996671	0.983883				0.98999	0.995263
				0.995099	0.977099					0.974652				0.991545	0.991639
				0.996926	0.971489					0.986361				0.991792	0.985531
				0.997474	0.919886					0.97413				0.981902	0.995171
				0.995695	0.967237					0.959138				0.97495	0.996018
				0.997787	0.974318					0.957207				0.98722	0.98746
				0.996461	0.966386					0.986043				0.97052	0.996218
				0.995586	0.987188					0.934015				0.981342	0.997153
				0.998159	0.949054					0.945297				0.992445	0.996725
				0.995979	0.981599					0.982103				0.986488	0.997391
				0.997713	0.986949					0.98357				0.992947	0.996177
				0.987289	0.983644					0.969382				0.985515	0.996617
				0.996454	0.975998					0.956685				0.990728	0.990781
				0.995583	0.973111					0.967039				0.990947	0.995346
				0.99634	0.960178					0.976897				0.980636	0.996608
				0.994091	0.98849					0.966937				0.982613	0.998045
				0.989044	0.982507					0.950467				0.990986
				0.995566	0.964158					0.961394				0.970761
				0.994168	0.97291					0.915677				0.961806
				0.994832	0.973424					0.969202				0.937055
				0.99741	0.983419					0.955605				0.976068
				0.995539	0.979201					0.958372				0.983637
				0.993654	0.97596					0.969457				0.987746
				0.979177	0.988783					0.976709				0.98746
				0.997925	0.98668					0.935864				0.9791
				0.998025	0.98153					0.977697				0.974575
				0.996259	0.985384					0.946419				0.981695
				0.994808	0.982936					0.977196				0.976799
				0.990461	0.95624					0.951411				0.992991
				0.993761	0.971447					0.941794				0.994702
				0.994333	0.9713					0.980911				0.992437
				0.992912	0.990472					0.984573				0.987685
				0.995195	0.983817					0.985779				0.977568
				0.986469	0.953843					0.966079				0.987695
				0.984042	0.952167					0.976534				0.989874
				0.988032	0.987183					0.986138				0.988568
				0.995278	0.979345					0.986798				0.983434
				0.997841	0.957217					0.973949				0.957047
				0.991324	0.990092					0.972872				0.962235
				0.995696	0.973145					0.956298				0.986483
				0.99067	0.975183					0.979373				0.980987
				0.989401	0.983211					0.956779				0.976136
				0.993789	0.987193					0.970858				0.988709
				0.994867	0.979056					0.977119				0.97152
				0.995587	0.967335					0.982193				0.971406
				0.994717	0.984797					0.96498				0.983201
				0.996943	0.984151					0.97266				0.988178
				0.984553	0.982002					0.981254				0.979285
				0.994661	0.983113					0.965532				0.983127
				0.996404	0.936882					0.960996				0.989022
				0.993002	0.970287					0.991358				0.955069
				0.995833	0.976448					0.978004				0.946196
				0.996429	0.988459					0.978387				0.923324
				0.993539	0.9802					0.981714				0.977116
				0.993032	0.98665					0.967325				0.983338
				0.996702	0.969788					0.957649				0.991832
				0.99354	0.966255					0.96371				0.993171
				0.99568	0.976869					0.984286				0.986931
				0.98992	0.979519					0.979667				0.968252
				0.99557	0.962883					0.973145				0.944433
				0.983268	0.988267					0.970679				0.984515
				0.997116	0.980099					0.951977				0.988688
				0.990129	0.978879					0.977014				0.988832
				0.987274	0.986361					0.827811				0.988973
				0.994283	0.990451					0.97277				0.981672
				0.994788	0.963285					0.952111				0.978817
				0.996543	0.978215					0.963969				0.992451
				0.995207	0.981244					0.972471				0.993093
				0.996412	0.985159					0.984047				0.988747
				0.995254	0.986964					0.980278				0.988412
				0.985334	0.972355					0.97533				0.980433
				0.996109	0.980689					0.97311				0.986506
				0.996561	0.980382					0.982724				0.988381
				0.996563	0.977533					0.988809				0.992176
				0.995043	0.984011					0.989618				0.993138
				0.99413	0.985606					0.987692				0.993843
				0.992471	0.984712					0.978343				0.994324
				0.993659	0.962624					0.988254				0.987723
				0.992403	0.96789					0.973717				0.985045
				0.997531	0.965148					0.956761				0.969692
				0.996914	0.971456					0.970076				0.990237
				0.996087	0.98567					0.947163				0.989234
				0.995106	0.973058					0.869326				0.993703
				0.996779	0.943485					0.935265				0.991167
				0.99744	0.962886					0.975621				0.991445
				0.991346	0.981059					0.921681				0.988909
				0.996676	0.959343					0.949258				0.984385
				0.992952	0.980394					0.951853				0.995651
				0.995089	0.951368					0.938911				0.988096
					0.965491					0.96815				0.982896
					0.971996					0.984787				0.980512
					0.983928									0.975733
					0.989562									0.972511
					0.969581									0.984303
					0.941439									0.98606
					0.956018									0.992669
					0.983607									0.980843
					0.972708									0.994057
					0.979544									0.985817
					0.960933									0.984975
					0.976295									0.994044
					0.979958									0.984089
					0.967232									0.97274
					0.972816									0.978776
					0.934099									0.982517
					0.978404									0.987834
					0.927719									0.985273
					0.969659									0.990776
					0.985317									0.985892
					0.979471									0.975334
					0.973884									0.985365
					0.948									0.983934
					0.947693									0.976437
					0.966336									0.974432
					0.957981									0.985933
					0.983592									0.983102
					0.971462									0.983221
					0.976642									0.97533
					0.989537									0.958836
					0.916335									0.982012
					0.966468									0.986843
					0.951376									0.990357
					0.986506									0.984275
					0.982903									0.938939
					0.972305									0.976949
					0.990424									0.960207
					0.952599									0.98843
					0.976181									0.975899
					0.977139									0.978359
					0.989999									0.990333
					0.980652									0.977935
					0.988099									0.981276
					0.984019									0.979125
					0.982868									0.977342
					0.986602									0.98137
					0.976244									0.988186
					0.979528									0.982385
					0.986867									0.9898
					0.978476									0.987477
					0.972587									0.989301
					0.971237									0.992407
					0.98489									0.983417
					0.971182									0.984841
					0.970037									0.992578
					0.937634									0.984367
					0.982872									0.973935
					0.982371									0.978874
					0.985495									0.981352
					0.985769									0.9893
					0.984929									0.984805
					0.99186									0.992724
					0.980319									0.987968
					0.973612									0.972596
					0.980402									0.959556
					0.955323									0.960389
					0.961202									0.986861
					0.978287									0.990457
					0.98514									0.984752
					0.978606									0.98645
					0.984169									0.981959
					0.986115									0.987719
					0.981818									0.984641
					0.983485									0.982177
					0.988012									0.990006
					0.984201									0.989878
					0.99284									0.969235
					0.969623									0.987519
					0.975731									0.98645
					0.989596									0.989263
					0.968904									0.985164
					0.978085									0.991216
					0.960601									0.989009
					0.97413									0.983521
					0.983605									0.987963
					0.988945									0.989534
					0.982974									0.988972
					0.983606									0.989855
					0.981018									0.980969
					0.977778									0.983039
					0.978387									0.990187
					0.96316									0.988402
					0.975576									0.97953
					0.984158									0.99337
					0.97823									0.983923
					0.975582									0.976964
					0.988488									0.990808
					0.990964									0.985077
					0.983234									0.992229
					0.972364									0.995193
					0.963762									0.992421
					0.980035									0.971695
					0.981506									0.971012
					0.972344									0.990044
					0.959627									0.994554
					0.954257									0.992333
					0.959522									0.986494
					0.977759									0.978537
					0.979775									0.989214
					0.932278									0.99089
					0.958596									0.98669
					0.962915									0.983616
					0.959444									0.978937
					0.972484									0.986538
					0.979253									0.977289
					0.968751									0.978744
					0.96434									0.988326
					0.974722									0.988571
					0.979402									0.988898
					0.984225									0.991292
					0.985248									0.973385
					0.981417									0.974874
					0.982252									0.986423
					0.973548									0.989089
					0.976952									0.992376
					0.988518									0.990874
					0.987388									0.988796
					0.983666									0.988327
					0.967041									0.984427
					0.987682									0.989624
					0.984273									0.987816
					0.938232									0.98729
					0.943607									0.988321
					0.972324									0.98424
					0.958373									0.981978
					0.94387									0.984594
					0.946923									0.992065
					0.926844									0.989079
					0.984411									0.989917
					0.974172									0.98764
					0.982319									0.982867
					0.986937									0.976208
					0.981684									0.964704
					0.980281									0.989854
					0.98661									0.967472
					0.986795									0.977215
					0.983944									0.978744
					0.988051									0.971261
					0.982611									0.965766
					0.987228									0.983028
					0.989085									0.968482
					0.990571									0.968636
					0.984701									0.974595
					0.993932									0.978397
					0.993639									0.97695
					0.988493									0.985729
					0.98074									0.9892
														0.986018
														0.969544
														0.981894
														0.974018
														0.981183
														0.985864
														0.99213
														0.983654
														0.964658
														0.979229
														0.986967
														0.989109
														0.979984
														0.975596
														0.978741
														0.988508
														0.982806
														0.987637
														0.987285
														0.989429
														0.982493
														0.970495
														0.983573
														0.988967
														0.987084
														0.992513
														0.975999
														0.974619
														0.979527
														0.987849
														0.986287
														0.984975
														0.982837
														0.991065
														0.993477
														0.99251
														0.984045
														0.986582
														0.982885
														0.957428
														0.974136
														0.98928
														0.976782
														0.988551
														0.979817
														0.981755
														0.982515
														0.969009
														0.988544
														0.98864
														0.989194
														0.992689
														0.984702
														0.994823
														0.992445
														0.991686
														0.97645
														0.94954
														0.986281
														0.994109
														0.985847
														0.989009
														0.981987
														0.970484
														0.960142
														0.991169
														0.994812
														0.982467
														0.984033
														0.968519
														0.97218
														0.951405
														0.994425
														0.985421
														0.987203
														0.970315
														0.972296
														0.952597
														0.986188
														0.987649
														0.987011
														0.989287
														0.987993
														0.988026
														0.986527
														0.983137
														0.972294
														0.975839
														0.995044
														0.995342
														0.994425
														0.986957
														0.98046
														0.976842
														0.986429
														0.985648
														0.985474
														0.974081
														0.978192
														0.987652
														0.990362
														0.989145
														0.990958
														0.985271
														0.986616
														0.994252
														0.989857
														0.98964
														0.98085
														0.991949
														0.984518
														0.983108
														0.99397
														0.980481
														0.96082
														0.934197
														0.957895
														0.985501
														0.991199
														0.983767
														0.9747
														0.974961
														0.978852
														0.97121
														0.984031
														0.991405
														0.986073
														0.986311
														0.981187
														0.980119
														0.983143
														0.990923
														0.990082
														0.988492
														0.950734
														0.962983
														0.983245
														0.984645
														0.986076
														0.988985
														0.99241
														0.992856
														0.989052
														0.984766
														0.978918
														0.984643
														0.989745
														0.981833
														0.982043
														0.991328
														0.982279
														0.988191
														0.982353
														0.984491
														0.983457
														0.986669
														0.96724
														0.956453
														0.968513
														0.981573
														0.985056
														0.983631
														0.979032
														0.968882
														0.977347
														0.989422
														0.984055
														0.97184
														0.980984
														0.983628
														0.984789
														0.976439
														0.985483
														0.973269
														0.977626
														0.951801
														0.950092
														0.981267
														0.986944
														0.985661
														0.991368
														0.917836
														0.896961
														0.920796
														0.956993
														0.990266
														0.978353
														0.939525
														0.914493
														0.983429
														0.987182
														0.934643
														0.913312
														0.981279
														0.968554
														0.855682
														0.829181
														0.855465
														0.986035

## Sheet: Figure 3g-i
Figure 3g-i
	IN718				Ti-6Al-4V				SS316L
	Power (W)	Velocity (mm/s)	Cross-correlation coefficients		Power (W)	Velocity (mm/s)	Cross-correlation coefficients		Power (W)	Velocity (mm/s)	Cross-correlation coefficients
	150	1700	0.995533		120	1000	0.998506		150	1500	0.988356
	170	1000	0.996539		130	950	0.99817		170	2000	0.991754
	170	1500	0.996759		200	1800	0.998027		200	200	0.974825
	170	600	0.992437		150	1500	0.996866		200	500	0.988313
	220	1400	0.995847		170	1800	0.996549		200	800	0.992407
	220	1200	0.994904		200	200	0.969832		230	760	0.991272
	220	400	0.977116		200	750	0.992857		250	1000	0.994581
	220	800	0.993659		220	1400	0.995585		270	1200	0.994573
	230	760	0.993665		250	400	0.971796		300	250	0.965971
	275	1000	0.994684		250	900	0.991474		300	750	0.991128
	300	750	0.992377		320	1200	0.994231		400	1000	0.992016
	370	400	0.963646		350	600	0.972872		400	1500	0.993806
	400	1000	0.993857		400	1600	0.994803		400	2000	0.992529
	400	1500	0.995032		400	1800	0.99508		400	250	0.957292
	120	1000	0.998007		450	1400	0.993761		120	1000	0.99691
	130	950	0.997797						130	950	0.996407
	200	1800	0.997985						200	1800	0.996328

## Sheet: Figure 5
Figure 5
		IN718				Ti-6Al-4V				SS316L
		Power (W)	Velocity (mm/s)	Accuracy (%)		Power (W)	Velocity (mm/s)	Accuracy (%)		Power (W)	Velocity (mm/s)	Accuracy (%)
		150	1700	91.67		200	200	99.5781		120	1000	100
		170	1000	100		200	750	64.0625		130	950	100
		170	1500	100		220	1400	100		150	1500	100
		170	600	100		250	400	94.3548		170	2000	100
		220	1200	97.5		250	900	98.1481		200	200	80.36
		220	1400	100		320	1200	100		200	500	80.15
		220	400	96.4286		350	600	100		200	800	68.18
		220	800	100		400	1600	52.08		200	1800	100
		230	760	100		400	1800	56.25		230	760	100
		275	1000	100		150	1500	100		250	1000	76.36
		370	400	100		170	1800	96.88		270	1200	63.38
		300	750	100		450	1400	48.84		300	250	93.95
		400	1000	100		120	1000	100		300	750	100
		400	1500	97.92		130	950	100		400	250	92.59
		120	1000	100		200	1800	97.2222		400	1000	97.62
		130	950	100						400	1500	100
		200	1800	100						400	2000	92.86

## Sheet: Figure 6
Figure 6
		Training: IN718, Testing: Ti-6Al-4V								Training: IN718, Testing: 316L
				Predicted Regime								Predicted Regime
				Balling	Desirable	Keyholing	Lack of fusion					Balling	Desirable	Keyholing	Lack of fusion
		True Regime	Balling	91	42	4	5			True Regime	Balling	193	3	1	38
			Desirable		103	62	1				Desirable		156		14
			Keyholing			422	19				Keyholing		46	697	52
			Lack of fusion				291				Lack of fusion				250
		Training: Ti-6Al-4V, Testing: IN718								Training: Ti-6Al-4V, Testing: 316L
				Predicted Regime								Predicted Regime
				Balling	Desirable	Keyholing	Lack of fusion					Balling	Desirable	Keyholing	Lack of fusion
		True Regime	Balling	142	54	8	9			True Regime	Balling	121	41	14	59
			Desirable		420		8				Desirable		156		14
			Keyholing		120	214					Keyholing	1	109	660	25
			Lack of fusion				568				Lack of fusion				250
		Training: 316L, Testing: IN718								Training: 316L, Testing: Ti-6Al-4V
				Predicted Regime								Predicted Regime
				Balling	Desirable	Keyholing	Lack of fusion					Balling	Desirable	Keyholing	Lack of fusion
		True Regime	Balling	213						True Regime	Balling	74	66	2
			Desirable		428						Desirable		142	24
			Keyholing			328	6				Keyholing			433	8
			Lack of fusion		5		563				Lack of fusion		1		290

## Sheet: Figure 7
Figure 7
				Top-1 Accuracy			Top-2 Accuracy
		Training Alloy:	IN718	Ti-6Al-4V	316L	IN718	Ti-6Al-4V	316L			Test Alloy:
		Avg.	90.922	83.268	93.672	99.002	93.296	99.114			316L
		Min.	83.17	81.1	90.67	97.79	90.97	98.27
		Max.	94.9	85.45	97.31	99.62	96.07	99.42			Ti-6Al-4V
		Avg.	88.386	87.79	98.042	95.806	98.018	99.756			IN718
		Min.	84.76	86.58	97.41	94.41	96.31	99.55
		Max.	91.38	88.85	98.64	96.62	99.55	100
		All runs	89.62	82.83	94.71	98.94	96.07	99.42
			93.65	81.1	95	99.04	93.1	99.23
			94.9	81.86	90.67	99.62	94.62	99.23
			93.27	85.1	90.67	97.79	91.72	98.27
			83.17	85.45	97.31	99.62	90.97	99.42
			84.76	87.82	98.44	95.52	99.55	99.55
			87.1	88.53	97.41	94.41	98.83	99.61
			89.17	88.85	98.64	96.62	98.96	99.94
			89.52	87.17	97.41	96.07	96.44	99.68
			91.38	86.58	98.31	96.41	96.31	100

## Sheet: Figure 8
Figure 8
			Tubelet Size	2	4	5	7
		Top-1 Accuracy (%)	IN718	85.74	99.29	99.29	99.61
			Ti-6Al-4V	72.98	86.35	90.29	86.92
		Top-2 Accuracy (%)	IN718	92.09	99.87	100	100
			Ti-6Al-4V	83.27	96.92	99.13	98.85
			Parameters (Millions)	16.55	16.95	17.77	18.59

## Sheet: Figure 9
Figure 9		x	y	class
		0.0080988	0.472321	1		0: Desirable
		0.010151	0.472473	1		1: Keyholing
		0.00962741	0.47167	1		2:Balling
		0.0103895	0.471525	1		3:Lack of fusion
		0.0112066	0.474134	1
		0.0104338	0.475379	1
		0.0106328	0.47601	1
		0.33879	0.718144	1
		0.337797	0.707525	1
		0.338619	0.715289	1
		0.336817	0.700978	1
		0.33639	0.698896	1
		0.448108	0.862893	1
		0.451283	0.865139	1
		0.387398	0.783684	1
		0.380168	0.748282	1
		0.398706	0.763003	1
		0.411756	0.796804	1
		0.517196	0.767441	1
		0.528169	0.707172	1
		0.527597	0.745048	1
		0.366228	0.735756	1
		0.397126	0.777526	1
		0.385269	0.729788	1
		0.457812	0.662568	1
		0.510638	0.690262	1
		0.473453	0.680953	1
		0.456662	0.677427	1
		0.380739	0.790208	1
		0.415069	0.805234	1
		0.386698	0.769112	1
		0.53219	0.79834	1
		0.49569	0.744003	1
		0.475788	0.755896	1
		0.549657	0.716538	1
		0.376076	0.783526	1
		0.470508	0.719388	1
		0.371852	0.727345	1
		0.481385	0.696147	1
		0.509711	0.769549	1
		0.510872	0.778589	1
		0.480204	0.772064	1
		0.375322	0.721469	1
		0.416778	0.814454	1
		0.440563	0.682808	1
		0.433047	0.746507	1
		0.494608	0.735226	1
		0.52788	0.784858	1
		0.490883	0.780031	1
		0.394167	0.739399	1
		0.40855	0.716	1
		0.404487	0.801732	1
		0.488728	0.739972	1
		0.490819	0.768404	1
		0.53272	0.716394	1
		0.564298	0.74847	1
		0.371322	0.780195	1
		0.419613	0.707909	1
		0.399047	0.67221	1
		0.45823	0.664334	1
		0.452515	0.73165	1
		0.545185	0.771938	1
		0.552069	0.761269	1
		0.430441	0.761196	1
		0.377569	0.679478	1
		0.417137	0.778155	1
		0.481063	0.69192	1
		0.494034	0.807648	1
		0.468441	0.725197	1
		0.538	0.786874	1
		0.396725	0.712969	1
		0.391835	0.654183	1
		0.418554	0.79203	1
		0.472046	0.68368	1
		0.456091	0.785843	1
		0.547309	0.72162	1
		0.537553	0.69807	1
		0.38018	0.680844	1
		0.385473	0.684163	1
		0.38699	0.773831	1
		0.381376	0.7629	1
		0.499477	0.745836	1
		0.495987	0.70389	1
		0.479289	0.753823	1
		0.379391	0.766541	1
		0.366471	0.715949	1
		0.378992	0.728471	1
		0.392568	0.662927	1
		0.519014	0.800721	1
		0.530811	0.668254	1
		0.553451	0.72204	1
		0.4215	0.766256	1
		0.424594	0.801107	1
		0.365412	0.766002	1
		0.4794	0.738752	1
		0.441831	0.775315	1
		0.538302	0.76205	1
		0.509036	0.751229	1
		0.423667	0.749739	1
		0.417947	0.720827	1
		0.37373	0.709445	1
		0.452534	0.790124	1
		0.498071	0.801696	1
		0.493057	0.782949	1
		0.542203	0.748803	1
		0.40083	0.811508	1
		0.376573	0.684095	1
		0.395208	0.788537	1
		0.43613	0.779998	1
		0.496629	0.785985	1
		0.478653	0.736794	1
		0.518891	0.752813	1
		0.425687	0.755827	1
		0.385046	0.656018	1
		0.44213	0.704811	1
		0.439043	0.805286	1
		0.488788	0.744273	1
		0.537704	0.707171	1
		0.5129	0.787133	1
		0.436308	0.686833	1
		0.405645	0.723877	1
		0.427464	0.70335	1
		0.477555	0.752816	1
		0.512022	0.764274	1
		0.464633	0.708595	1
		0.51181	0.712581	1
		0.399602	0.737902	1
		0.401506	0.800385	1
		0.393576	0.702783	1
		0.467175	0.782029	1
		0.449285	0.718273	1
		0.527077	0.762215	1
		0.475343	0.785502	1
		0.407056	0.692007	1
		0.438171	0.711666	1
		0.408563	0.678115	1
		0.43311	0.791487	1
		0.496489	0.759525	1
		0.535226	0.684265	1
		0.53807	0.71792	1
		0.378428	0.724961	1
		0.387386	0.727387	1
		0.48486	0.713551	1
		0.416687	0.656838	1
		0.447071	0.710714	1
		0.444166	0.738816	1
		0.477748	0.669896	1
		0.363753	0.768311	1
		0.372776	0.696835	1
		0.390291	0.671962	1
		0.364177	0.720346	1
		0.435305	0.789731	1
		0.519337	0.711818	1
		0.452832	0.726959	1
		0.359511	0.730097	1
		0.381351	0.665664	1
		0.369431	0.720181	1
		0.414949	0.763331	1
		0.488688	0.723885	1
		0.504983	0.715514	1
		0.53162	0.712908	1
		0.391725	0.80706	1
		0.404449	0.819289	1
		0.380499	0.689514	1
		0.381079	0.693958	1
		0.472843	0.699447	1
		0.510547	0.79058	1
		0.568944	0.719171	1
		0.364812	0.78645	1
		0.380662	0.787123	1
		0.415894	0.701676	1
		0.469961	0.804715	1
		0.460243	0.711423	1
		0.51401	0.701918	1
		0.465432	0.680586	1
		0.356648	0.751692	1
		0.43291	0.72395	1
		0.427531	0.728861	1
		0.445151	0.796736	1
		0.441688	0.715332	1
		0.512992	0.74332	1
		0.529008	0.776896	1
		0.364176	0.748648	1
		0.410308	0.823559	1
		0.395544	0.768446	1
		0.432998	0.694556	1
		0.493513	0.716161	1
		0.460155	0.683109	1
		0.539798	0.77203	1
		0.374335	0.74638	1
		0.367796	0.733878	1
		0.435176	0.700717	1
		0.411561	0.684251	1
		0.485534	0.754654	1
		0.442075	0.763591	1
		0.527201	0.687847	1
		0.391485	0.682702	1
		0.378517	0.742071	1
		0.406945	0.761434	1
		0.445582	0.756595	1
		0.523618	0.759822	1
		0.52816	0.672556	1
		0.526796	0.692518	1
		0.36295	0.701134	1
		0.381309	0.733127	1
		0.386448	0.757703	1
		0.461209	0.727564	1
		0.484195	0.743656	1
		0.562254	0.733227	1
		0.505832	0.699269	1
		0.34925	0.751655	1
		0.427655	0.805514	1
		0.482538	0.790657	1
		0.457756	0.702472	1
		0.502851	0.784826	1
		0.535622	0.691067	1
		0.533187	0.793161	1
		0.365911	0.764833	1
		0.424067	0.773	1
		0.426838	0.717707	1
		0.463875	0.707707	1
		0.491713	0.671284	1
		0.517207	0.695832	1
		0.502233	0.783004	1
		0.341043	0.755227	1
		0.355775	0.779235	1
		0.409825	0.775949	1
		0.452459	0.697968	1
		0.370266	0.672997	1
		0.455324	0.767689	1
		0.48714	0.659275	1
		0.0385665	0.433232	1
		0.0420423	0.431695	1
		0.0544861	0.42696	1
		0.0441696	0.43082	1
		0.0599585	0.423736	1
		0.0615777	0.425373	1
		0.721705	0.141976	0
		0.731023	0.149361	0
		0.732475	0.15164	0
		0.745902	0.156607	0
		0.675036	0.115335	0
		0.679354	0.118835	0
		0.689274	0.12554	0
		0.695031	0.138253	0
		0.710837	0.147008	0
		0.714535	0.155126	0
		0.744104	0.166168	0
		0.750968	0.174877	0
		0.669141	0.127263	0
		0.680666	0.144864	0
		0.690659	0.148195	0
		0.694309	0.168645	0
		0.704614	0.142888	0
		0.733699	0.167893	0
		0.745142	0.183367	0
		0.749177	0.183953	0
		0.670213	0.118856	0
		0.688069	0.13827	0
		0.688958	0.156348	0
		0.688307	0.163794	0
		0.705709	0.137838	0
		0.725101	0.165908	0
		0.741622	0.17745	0
		0.739161	0.17784	0
		0.670399	0.124278	0
		0.675901	0.132111	0
		0.699393	0.164156	0
		0.698401	0.14641	0
		0.710199	0.147681	0
		0.711116	0.162652	0
		0.74311	0.180707	0
		0.743461	0.167418	0
		0.670192	0.120252	0
		0.67606	0.137758	0
		0.702628	0.158133	0
		0.69479	0.154242	0
		0.710773	0.14542	0
		0.722826	0.16391	0
		0.738563	0.169481	0
		0.748376	0.182303	0
		0.677956	0.121877	0
		0.681333	0.12976	0
		0.685336	0.151704	0
		0.694733	0.159193	0
		0.719013	0.156123	0
		0.729268	0.157836	0
		0.749032	0.168859	0
		0.744852	0.17025	0
		0.669413	0.123845	0
		0.68418	0.137213	0
		0.697063	0.151978	0
		0.698174	0.165392	0
		0.697286	0.129112	0
		0.733012	0.167841	0
		0.737977	0.177843	0
		0.753161	0.174051	0
		0.67266	0.118438	0
		0.691678	0.135069	0
		0.697369	0.154828	0
		0.704307	0.16991	0
		0.0683326	0.353086	2
		0.0711031	0.346294	2
		0.0799625	0.343273	2
		0.0801126	0.34332	2
		0.0464454	0.369536	2
		0.052323	0.364894	2
		0.0582581	0.352336	2
		0.0626128	0.359355	2
		0.0669628	0.355295	2
		0.072094	0.350027	2
		0.0775569	0.344888	2
		0.0806568	0.342886	2
		0.047822	0.367442	2
		0.052773	0.360051	2
		0.0566483	0.355733	2
		0.060947	0.35921	2
		0.0658399	0.348249	2
		0.0718836	0.345453	2
		0.0790593	0.343422	2
		0.0783989	0.344699	2
		0.0475658	0.368304	2
		0.0516162	0.360857	2
		0.057959	0.354188	2
		0.0556053	0.364139	2
		0.475691	0.863807	1
		0.477122	0.86388	1
		0.477253	0.86381	1
		0.507531	0.671392	1
		0.442363	0.85511	1
		0.441412	0.854863	1
		0.445091	0.860526	1
		0.445079	0.859993	1
		0.695517	0.732895	1
		0.703958	0.738352	1
		0.724325	0.771948	1
		0.00547495	0.454958	1
		0.608675	0.623818	1
		0.637141	0.653721	1
		0.681548	0.710522	1
		0.581492	0.640962	1
		0.700323	0.735831	1
		0.717729	0.773166	1
		0.723292	0.771573	1
		0.0128776	0.470052	1
		0.61647	0.62487	1
		0.568687	0.654206	1
		0.644051	0.620724	1
		0.64497	0.68107	1
		0.705241	0.747289	1
		0.681523	0.747197	1
		0.71521	0.760457	1
		0.634664	0.743309	1
		0.556649	0.648817	1
		0.620218	0.633577	1
		0.605491	0.654302	1
		0.659482	0.672489	1
		0.729713	0.754298	1
		0.724294	0.748286	1
		0.696725	0.77445	1
		0.671444	0.657645	1
		0.578465	0.667054	1
		0.605719	0.665597	1
		0.732053	0.730311	1
		0.645876	0.632765	1
		0.655717	0.687873	1
		0.683477	0.719471	1
		0.679873	0.751013	1
		0.670723	0.656991	1
		0.619603	0.674418	1
		0.62478	0.639436	1
		0.634881	0.67028	1
		0.679414	0.707666	1
		0.638013	0.653876	1
		0.694552	0.706611	1
		0.726196	0.758965	1
		0.604276	0.530145	1
		0.593553	0.66243	1
		0.633514	0.643745	1
		0.644879	0.641247	1
		0.621927	0.659489	1
		0.670874	0.721898	1
		0.710775	0.754632	1
		0.717239	0.753135	1
		0.604672	0.525188	1
		0.58902	0.658707	1
		0.622177	0.646744	1
		0.598067	0.711349	1
		0.604816	0.649161	1
		0.658319	0.713132	1
		0.681519	0.730501	1
		0.727613	0.745644	1
		0.60471	0.525678	1
		0.573136	0.676021	1
		0.610656	0.670427	1
		0.643051	0.653817	1
		0.642746	0.72076	1
		0.660288	0.702867	1
		0.721244	0.758998	1
		0.686346	0.678959	1
		0.603555	0.4956	1
		0.57919	0.660198	1
		0.615122	0.637496	1
		0.628888	0.680849	1
		0.646705	0.66346	1
		0.661589	0.713592	1
		0.699902	0.760076	1
		0.726852	0.755195	1
		0.603552	0.497725	1
		0.574381	0.66135	1
		0.618368	0.703951	1
		0.617162	0.702077	1
		0.613485	0.721233	1
		0.661935	0.732541	1
		0.649137	0.701851	1
		0.693701	0.754887	1
		0.603265	0.491993	1
		0.57258	0.645558	1
		0.572978	0.644575	1
		0.606312	0.696816	1
		0.603031	0.569292	1
		0.67632	0.72278	1
		0.699071	0.773628	1
		0.72039	0.749414	1
		0.56086	0.659729	1
		0.623415	0.641414	1
		0.633191	0.621915	1
		0.597319	0.573224	1
		0.6735	0.729075	1
		0.710641	0.751059	1
		0.726757	0.733314	1
		0.570131	0.634673	1
		0.57675	0.648098	1
		0.655265	0.626447	1
		0.603179	0.56511	1
		0.659791	0.70703	1
		0.707369	0.770345	1
		0.717155	0.743778	1
		0.579701	0.665724	1
		0.619179	0.675197	1
		0.594592	0.646188	1
		0.603777	0.560149	1
		0.627242	0.728265	1
		0.649621	0.673793	1
		0.717401	0.7415	1
		0.555818	0.649751	1
		0.593824	0.654035	1
		0.605456	0.678536	1
		0.604032	0.530829	1
		0.712924	0.235453	0
		0.716964	0.258221	0
		0.725735	0.277834	0
		0.719645	0.266792	0
		0.749832	0.351376	0
		0.763352	0.372434	0
		0.768335	0.368455	0
		0.76793	0.380744	0
		0.711031	0.247297	0
		0.711126	0.266621	0
		0.713784	0.274155	0
		0.715661	0.288232	0
		0.746007	0.351486	0
		0.756874	0.376621	0
		0.76601	0.395997	0
		0.756595	0.389194	0
		0.708692	0.242587	0
		0.716389	0.268905	0
		0.71809	0.284562	0
		0.726425	0.302931	0
		0.758635	0.363451	0
		0.763002	0.37942	0
		0.757459	0.391216	0
		0.767944	0.393947	0
		0.706671	0.24542	0
		0.707274	0.259909	0
		0.726012	0.29159	0
		0.725912	0.296908	0
		0.73967	0.334171	0
		0.752281	0.374779	0
		0.76255	0.387865	0
		0.759829	0.393449	0
		0.703853	0.232434	0
		0.707489	0.257507	0
		0.723149	0.28622	0
		0.720705	0.291462	0
		0.744782	0.346737	0
		0.751875	0.371617	0
		0.754951	0.386424	0
		0.768045	0.391416	0
		0.704644	0.236157	0
		0.715888	0.273992	0
		0.725756	0.296169	0
		0.721115	0.29551	0
		0.745603	0.349203	0
		0.752824	0.369256	0
		0.767385	0.395991	0
		0.759013	0.387247	0
		0.699957	0.220949	0
		0.0162533	0.435983	0
		0.708002	0.221543	0
		0.712125	0.249611	0
		0.710287	0.241555	0
		0.709082	0.244739	0
		0.688498	0.238663	0
		0.692762	0.295204	0
		0.702957	0.300635	0
		0.699246	0.302668	0
		0.732665	0.408536	0
		0.722788	0.332214	0
		0.732712	0.423536	0
		0.744061	0.428326	0
		0.760466	0.431753	0
		0.793656	0.460524	0
		0.795925	0.460925	0
		0.800187	0.468556	0
		0.689882	0.24312	0
		0.696568	0.297002	0
		0.700639	0.2944	0
		0.698195	0.305298	0
		0.731808	0.409665	0
		0.73327	0.410454	0
		0.742034	0.419866	0
		0.746361	0.431818	0
		0.758635	0.432887	0
		0.792734	0.465893	0
		0.797086	0.47424	0
		0.794809	0.472478	0
		0.689639	0.239172	0
		0.694162	0.283334	0
		0.701193	0.30761	0
		0.698941	0.310761	0
		0.729143	0.406968	0
		0.728097	0.40664	0
		0.744611	0.41458	0
		0.738627	0.419193	0
		0.759558	0.430235	0
		0.77309	0.43948	0
		0.796327	0.47309	0
		0.795359	0.469532	0
		0.688311	0.236656	0
		0.692563	0.291346	0
		0.701433	0.291119	0
		0.69587	0.298441	0
		0.727765	0.406068	0
		0.732131	0.392013	0
		0.743414	0.421974	0
		0.74678	0.418967	0
		0.758499	0.430387	0
		0.788832	0.462842	0
		0.798067	0.473591	0
		0.797884	0.472603	0
		0.637737	0.729771	1
		0.636004	0.717797	1
		0.636218	0.721631	1
		0.585466	0.627339	1
		0.596886	0.610928	1
		0.58902	0.633663	1
		0.642335	0.616295	1
		0.591606	0.628376	1
		0.678742	0.688977	1
		0.721513	0.634603	1
		0.740438	0.659204	1
		0.725756	0.650921	1
		0.679555	0.569858	1
		0.708509	0.635763	1
		0.697665	0.63662	1
		0.71497	0.596003	1
		0.69907	0.693245	1
		0.709737	0.653323	1
		0.713397	0.64626	1
		0.718603	0.654026	1
		0.700516	0.56561	1
		0.690365	0.615697	1
		0.686414	0.618249	1
		0.714881	0.596011	1
		0.707173	0.692715	1
		0.698892	0.627434	1
		0.742606	0.692981	1
		0.738869	0.6564	1
		0.682155	0.571729	1
		0.668667	0.580021	1
		0.707014	0.603837	1
		0.720855	0.663578	1
		0.717951	0.690337	1
		0.734067	0.633854	1
		0.756355	0.669472	1
		0.725441	0.631328	1
		0.698208	0.56253	1
		0.558136	0.607927	1
		0.704121	0.621758	1
		0.739615	0.659365	1
		0.70009	0.670446	1
		0.713267	0.662035	1
		0.744876	0.69239	1
		0.757056	0.676781	1
		0.6914	0.565535	1
		0.678246	0.593662	1
		0.559026	0.60422	1
		0.715532	0.598415	1
		0.700386	0.673104	1
		0.677671	0.627025	1
		0.752549	0.667965	1
		0.719745	0.629475	1
		0.682547	0.569621	1
		0.714219	0.647908	1
		0.719255	0.600017	1
		0.702029	0.616877	1
		0.696338	0.679852	1
		0.695529	0.647845	1
		0.730878	0.656288	1
		0.699427	0.601128	1
		0.685048	0.571399	1
		0.708832	0.58953	1
		0.719985	0.652334	1
		0.686568	0.608901	1
		0.705757	0.697098	1
		0.675703	0.614282	1
		0.719656	0.666523	1
		0.725872	0.61074	1
		0.7005	0.566247	1
		0.670172	0.580933	1
		0.661076	0.604764	1
		0.716459	0.633939	1
		0.694052	0.688637	1
		0.713662	0.680419	1
		0.699835	0.587345	1
		0.651591	0.600121	1
		0.685968	0.563552	1
		0.688932	0.583562	1
		0.664635	0.573821	1
		0.682929	0.605662	1
		0.734123	0.549561	2
		0.827687	0.643388	2
		0.836288	0.649953	2
		0.838887	0.6514	2
		0.761752	0.577287	2
		0.759466	0.531811	2
		0.769807	0.527035	2
		0.771884	0.54094	2
		0.732641	0.546254	2
		0.826407	0.639806	2
		0.843581	0.658446	2
		0.844017	0.656771	2
		0.752059	0.526912	2
		0.779073	0.565473	2
		0.767628	0.546994	2
		0.777505	0.563574	2
		0.732315	0.546287	2
		0.822359	0.636946	2
		0.84175	0.651972	2
		0.844746	0.659826	2
		0.762135	0.579318	2
		0.762878	0.527435	2
		0.768451	0.529372	2
		0.767703	0.528868	2
		0.722312	0.538799	2
		0.790022	0.60428	2
		0.823433	0.639399	2
		0.817145	0.634204	2
		0.53766	0.527492	2
		0.745562	0.553229	2
		0.760772	0.568302	2
		0.754201	0.562731	2
		0.725171	0.541179	2
		0.784943	0.60013	2
		0.823247	0.639973	2
		0.826536	0.642212	2
		0.537926	0.527333	2
		0.745841	0.549406	2
		0.753667	0.562324	2
		0.0122071	0.411737	3
		0.00791522	0.413107	3
		0.0140877	0.406888	3
		0.0148963	0.406703	3
		0.0129354	0.392711	3
		0.012476	0.394449	3
		0.0116765	0.384709	3
		0.0136645	0.377373	3
		0.00176708	0.412107	3
		0.00483876	0.413803	3
		0.000345474	0.402356	3
		0.00974051	0.405555	3
		0.00854871	0.395261	3
		0.00791655	0.390479	3
		0.00464677	0.38302	3
		0.00461804	0.380871	3
		0.000837168	0.416158	3
		0	0.409433	3
		0.00190856	0.401089	3
		0.00708846	0.403738	3
		0.00232522	0.393308	3
		0.00161099	0.390218	3
		0.0105271	0.376722	3
		0.0079606	0.377185	3
		0.0117343	0.424448	3
		0.00972444	0.422324	3
		0.0199224	0.415588	3
		0.0173874	0.422176	3
		0.0218914	0.398128	3
		0.0226142	0.394534	3
		0.0216602	0.387268	3
		0.0205974	0.383997	3
		0.00988988	0.425605	3
		0.00504213	0.424329	3
		0.0195785	0.413589	3
		0.0191496	0.420889	3
		0.0207883	0.399625	3
		0.0185896	0.396035	3
		0.0174273	0.384878	3
		0.01751	0.380855	3
		0.752276	0.546408	2
		0.847555	0.643045	2
		0.81278	0.591198	2
		0.813628	0.591598	2
		0.78301	0.590966	2
		0.87967	0.682903	2
		0.879959	0.679766	2
		0.875745	0.681264	2
		0.754203	0.546413	2
		0.855835	0.650559	2
		0.853001	0.640212	2
		0.858846	0.642454	2
		0.785972	0.592192	2
		0.879995	0.675679	2
		0.875967	0.661616	2
		0.883547	0.676372	2
		0.752084	0.546557	2
		0.855067	0.648855	2
		0.86066	0.655967	2
		0.858333	0.636255	2
		0.781655	0.588377	2
		0.877036	0.669919	2
		0.881783	0.672262	2
		0.886416	0.677671	2
		0.85327	0.646845	2
		0.858376	0.65249	2
		0.860145	0.637057	2
		0.786217	0.594334	2
		0.880206	0.670459	2
		0.87693	0.670569	2
		0.887353	0.669554	2
		0.156987	0.216099	3
		0.159472	0.205791	3
		0.16258	0.203435	3
		0.163393	0.199384	3
		0.870406	0.973284	3
		0.873404	0.966687	3
		0.869983	0.981424	3
		0.873498	0.963398	3
		0.874774	0.859142	3
		0.877651	0.843386	3
		0.872707	0.923958	3
		0.874476	0.887941	3
		0.149572	0.226632	3
		0.152037	0.210852	3
		0.154673	0.220163	3
		0.151089	0.216118	3
		0.871481	0.989147	3
		0.877985	0.971346	3
		0.872464	0.976466	3
		0.876943	0.972536	3
		0.883045	0.850828	3
		0.88652	0.839945	3
		0.875058	0.931539	3
		0.878695	0.909026	3
		0.136521	0.235713	3
		0.144421	0.220979	3
		0.144079	0.232069	3
		0.147836	0.217999	3
		0.873261	0.997165	3
		0.88225	0.976108	3
		0.873827	0.995501	3
		0.879427	0.981175	3
		0.88442	0.884773	3
		0.892248	0.831264	3
		0.878034	0.940008	3
		0.883367	0.915307	3
		0.128177	0.244859	3
		0.138805	0.222882	3
		0.128957	0.244121	3
		0.142097	0.220187	3
		0.87873	0.993303	3
		0.883034	0.979288	3
		0.879258	0.996438	3
		0.883988	0.963619	3
		0.889999	0.884862	3
		0.894807	0.837191	3
		0.88531	0.938479	3
		0.883266	0.894266	3
		0.123715	0.244662	3
		0.127325	0.233809	3
		0.134541	0.233212	3
		0.132294	0.226504	3
		0.878212	1	3
		0.884031	0.986387	3
		0.878756	0.999241	3
		0.884001	0.988226	3
		0.891231	0.867113	3
		0.898254	0.836591	3
		0.885305	0.94709	3
		0.888083	0.919844	3
		0.203462	0.0527137	3
		0.221117	0.0324246	3
		0.227479	0.0251277	3
		0.202694	0.045186	3
		0.214299	0.033869	3
		0.22559	0.0114448	3
		0.207609	0.0363514	3
		0.216195	0.0369447	3
		0.228237	0.0244823	3
		0.216644	0.0232095	3
		0.224079	0.0274112	3
		0.228984	0.0186841	3
		0.873358	0.837166	3
		0.876799	0.830944	3
		0.878301	0.812922	3
		0.870951	0.866501	3
		0.870875	0.862254	3
		0.871749	0.841837	3
		0.206957	0.0681397	3
		0.223397	0.0610149	3
		0.229292	0.05205	3
		0.201528	0.0617799	3
		0.217707	0.0486667	3
		0.228781	0.0327111	3
		0.202652	0.0624716	3
		0.223197	0.0490268	3
		0.232598	0.0404976	3
		0.197122	0.0725362	3
		0.223935	0.0477625	3
		0.233548	0.0398196	3
		0.878349	0.85114	3
		0.882451	0.827444	3
		0.881717	0.825717	3
		0.874632	0.879504	3
		0.872776	0.850175	3
		0.87777	0.829347	3
		0.206769	0.0976429	3
		0.208753	0.104532	3
		0.220923	0.0973041	3
		0.205062	0.0771294	3
		0.214909	0.0926075	3
		0.223885	0.0667682	3
		0.203913	0.0773927	3
		0.20853	0.113397	3
		0.22396	0.0940555	3
		0.21404	0.0637767	3
		0.214151	0.111558	3
		0.221914	0.103113	3
		0.884053	0.843961	3
		0.888574	0.826695	3
		0.884796	0.810501	3
		0.877736	0.878782	3
		0.88282	0.853662	3
		0.883497	0.857054	3
		0.183002	0.165588	3
		0.219364	0.108934	3
		0.225404	0.111271	3
		0.187401	0.140518	3
		0.216223	0.0918136	3
		0.227652	0.0859121	3
		0.186302	0.153006	3
		0.213013	0.108177	3
		0.224864	0.123927	3
		0.191469	0.144421	3
		0.218996	0.111841	3
		0.228161	0.117946	3
		0.888891	0.872789	3
		0.88982	0.824394	3
		0.893753	0.823883	3
		0.880821	0.890354	3
		0.881971	0.863455	3
		0.887195	0.834805	3
		0.196326	0.152824	3
		0.207966	0.136889	3
		0.217998	0.138537	3
		0.193897	0.147963	3
		0.210452	0.123668	3
		0.229677	0.112516	3
		0.192155	0.150939	3
		0.216575	0.126254	3
		0.219805	0.137957	3
		0.191597	0.154939	3
		0.211615	0.128271	3
		0.218307	0.143017	3
		0.892678	0.851164	3
		0.89053	0.813174	3
		0.893495	0.807325	3
		0.883114	0.906061	3
		0.888258	0.862902	3
		0.893077	0.849308	3
		0.212653	0.150529	3
		0.207516	0.147503	3
		0.901943	0.825704	3
		0.885247	0.887844	3
		0.895835	0.863513	3
		0.113651	0.278864	3
		0.115536	0.273972	3
		0.115695	0.273703	3
		0.209531	0.0436909	3
		0.228169	0.0439675	3
		0.23698	0.0484463	3
		0.187856	0.0833022	3
		0.185622	0.0983303	3
		0.194099	0.0851428	3
		0.871672	0.957098	3
		0.875694	0.926415	3
		0.876027	0.909235	3
		0.10852	0.278048	3
		0.107312	0.274435	3
		0.113663	0.265853	3
		0.195499	0.107468	3
		0.197251	0.128694	3
		0.21582	0.115099	3
		0.169773	0.17959	3
		0.169164	0.186635	3
		0.186515	0.136659	3
		0.875267	0.945665	3
		0.879682	0.943376	3
		0.882634	0.914637	3
		0.105856	0.275751	3
		0.108216	0.270032	3
		0.1095	0.264772	3
		0.190909	0.141	3
		0.200663	0.128475	3
		0.212936	0.14251	3
		0.156113	0.199862	3
		0.183009	0.154414	3
		0.182343	0.16761	3
		0.879759	0.960313	3
		0.883457	0.933815	3
		0.887114	0.927004	3
		0.134513	0.24977	3
		0.139861	0.252519	3
		0.139378	0.248549	3
		0.141782	0.241874	3
		0.140429	0.247377	3
		0.141454	0.240797	3
		0.242369	0	3
		0.244452	0.0100359	3
		0.250808	0.00409311	3
		0.237708	0.00594449	3
		0.240749	0.0122548	3
		0.249027	0.00688931	3
		0.122427	0.261331	3
		0.132909	0.261472	3
		0.129841	0.262296	3
		0.123036	0.262255	3
		0.127693	0.257845	3
		0.132132	0.250799	3
		0.227532	0.0359684	3
		0.242608	0.032151	3
		0.246883	0.029333	3
		0.216219	0.0513971	3
		0.236831	0.0415	3
		0.248419	0.0314474	3
		0.154414	0.251618	3
		0.156491	0.254214	3
		0.153469	0.260729	3
		0.151875	0.247282	3
		0.151021	0.254952	3
		0.158394	0.256124	3
		0.252267	0.0242416	3
		0.256438	0.0313785	3
		0.259431	0.0299893	3
		0.250932	0.0244924	3
		0.259365	0.0258674	3
		0.262571	0.0200852	3
		0.894445	0.896144	3
		0.894584	0.898842	3
		0.894555	0.885235	3
		0.884833	0.715105	3
		0.88485	0.714028	3
		0.885067	0.713915	3
		0.135487	0.268467	3
		0.142642	0.268271	3
		0.147544	0.272089	3
		0.137394	0.267312	3
		0.143875	0.263689	3
		0.15207	0.266728	3
		0.23735	0.102544	3
		0.245984	0.0850001	3
		0.255389	0.0619709	3
		0.2444	0.0793768	3
		0.250705	0.0744198	3
		0.262343	0.0380939	3
		0.890639	0.957452	3
		0.896915	0.903222	3
		0.897457	0.902625	3
		0.884817	0.714292	3
		0.884962	0.713539	3
		0.885119	0.712759	3
		0.960199	0.633406	2
		0.968502	0.630244	2
		0.970938	0.629469	2
		0.99572	0.637752	2
		0.998702	0.631958	2
		1	0.626355	2
		0.952313	0.628633	2
		0.952989	0.620206	2
		0.966139	0.628899	2
		0.98694	0.634448	2
		0.997009	0.629712	2
		0.995275	0.623627	2
		0.953695	0.626838	2
		0.96726	0.625549	2
		0.962521	0.622746	2
		0.983802	0.632584	2
		0.992366	0.626942	2
		0.990326	0.62367	2
		0.946483	0.632672	2
		0.957224	0.630943	2
		0.954508	0.632616	2
		0.980902	0.643272	2
		0.982647	0.639731	2
		0.988238	0.640262	2
		0.94654	0.627432	2
		0.950233	0.624043	2
		0.947742	0.629345	2
		0.978089	0.638767	2
		0.979376	0.634666	2
		0.988619	0.631473	2
		0.99605	0.618161	2
		0.970603	0.611993	2
		0.984078	0.620099	2
		0.966103	0.617034	2
		0.974517	0.61549	2
		0.954576	0.609176	2
		0.990481	0.612658	2
		0.975521	0.604631	2
		0.99822	0.611458	2
		0.970177	0.609475	2
		0.946624	0.603981	2
		0.959951	0.607102	2
		0.97914	0.614114	2
		0.971768	0.603442	2
		0.983538	0.605616	2
		0.967079	0.602497	2
		0.961847	0.605631	2
		0.964336	0.603559	2

[truncated: 2 more sheets: Figure 10a,b, Figure 10c,d]
